# Supplementary material for: Wood and bark structure in Buddleja: anatomical background of stem morphology
Source: AoB Plants. 2023 Jan 24;15(2):plad003. doi: 10.1093/aobpla/plad003 (PMC10060081; doi:10.1093/aobpla/plad003)
Supplement: plad003_suppl_Supplementary_Appendix_B [file plad003_suppl_supplementary_appendix_b.xlsx]

## Sheet: Info
Appendix B – This is a tabulated summary of bark anatomical and morphological traits of Buddleja and Freylinia for the article Wood and bark structure in Buddleja: anatomical background of stem morphology.
For details on specimens' origins, consult Appendix A of the same article.
Missing values are indicated with n-dashes and an explanation as to why they are missing.

## Sheet: Bark traits
Clade	Species	Bark anatomy						Bark morphology
		Pericyclic fibres	Origin of 1st phellogen	Arrangement and number of sequent periderms*	Number of phellem cell layers*	Sclerification of nonconducting phloem	Covering of rhytidome surface	Bark texture	Bark patterns when slashed	Fissuring	Ridges	Scaling	External markings
Outgroup	F. lanceolata	very thick-walled	subepidermal	reticulate: 0–1	≤ 5	partial with sclereids in small clusters	rhytidome absent	homogenous	missing	absent/rare	absent	absent	lenticellate
Outgroup	F. tropica	none	subepidermal	reticulate: 0–1	≤ 10	partial with sclereids in small clusters or bands	rhytidome absent or collapsed secondary phloem	loose	missing	compound	reticulate	absent	absent
Gomphostigma	B. incompta	very thick-walled	subepidermal	reticulate: 1	≤ 10	none	collapsed secondary phloem	homogenous	missing	absent/rare	absent	absent	lenticellate
Gomphostigma	B. virgata	moderately thick-walled	subepidermal	reticulate: 1–4	10–15	none	rhytidome absent	homogenous	missing	absent/rare	absent	absent	absent
Salviifoliae	B. salviifolia	moderately thick-walled	outer phloem	concentric to reticulate: ≥ 3	1–3	nearly solid with sclereids in bands	sclerified secondary phloem	loose	ripple marks	boat-shaped	flattened	loose-hanged	absent
Chilianthus	B. auriculata	moderately thick-walled	outer phloem	concentric to reticulate: ≥ 5	1–2	nearly solid with sclereids in bands	sclerified secondary phloem	loose	missing	boat-shaped	flattened	loose-hanged	absent
Chilianthus	B. dysophylla	none	outer phloem	concentric to reticulate: ≥ 7	1–4	nearly solid with sclereids in bands	sclerified secondary phloem	loose	ripple marks	oblique	flattened	scaly flakes	absent
Chilianthus	B. glomerata	moderately thick-walled	outer phloem	concentric to reticulate: ≥ 15	2–4	nearly solid with sclereids in bands	sclerified secondary phloem	loose	missing	boat-shaped	reticulate	irregular	absent
Chilianthus	B. saligna	very thick-walled	outer phloem	concentric to reticulate: ≥ 10	1–3	nearly solid with sclereids in bands	sclerified secondary phloem	loose	ripple marks	boat-shaped	flattened	irregular	absent
Alternifoliae	B. albiflora	moderately thick-walled	outer phloem	concentric to reticulate: ≥ 6	4–9	nearly solid with sclereids in bands	sclerified secondary phloem	homogenous	ripple marks	boat-shaped	flattened	irregular	absent
Alternifoliae	B. cf. curviflora	moderately thick-walled	outer phloem	concentric to reticulate: ≥ 2	2–3	nearly solid with sclereids in bands	sclerified secondary phloem	loose	missing	boat-shaped	reticulate	irregular	absent
Alternifoliae	B. colvilei	moderately thick-walled	outer phloem	concentric to reticulate: ≥ 11	3–6	nearly solid with sclereids in bands	sclerified secondary phloem	loose	ripple marks	boat-shaped	flattened	irregular	absent
Alternifoliae	B. crispa	moderately thick-walled	outer phloem	concentric to reticulate: ≥ 7	2–3	nearly solid with sclereids in bands	sclerified secondary phloem	loose	ripple marks	boat-shaped	flattened	irregular	absent
Alternifoliae	B. fallowiana	moderately thick-walled	outer phloem	concentric to reticulate: ≥ 1	2–3	nearly solid with sclereids in bands	sclerified secondary phloem	— (bark poorly developed)	— (bark poorly developed)	— (bark poorly developed)	— (bark poorly developed)	— (bark poorly developed)	— (bark poorly developed)
Alternifoliae	B. forrestii	moderately thick-walled	outer phloem	concentric to reticulate: ≥ 2	2–5	partial with sclereids in small clusters	collapsed secondary phloem	loose	missing	boat-shaped	flattened	irregular	absent
Alternifoliae	B. lindleyana	moderately thick-walled	outer phloem	— (rhytidome detached)	3–4	— (rhytidome detached)	— (rhytidome detached)	loose	missing	absent/rare	absent	irregular	absent
Alternifoliae	B. myriantha	moderately thick-walled	outer phloem	none	3–4	nearly solid with sclereids in bands	sclerified secondary phloem	— (bark poorly developed)	— (bark poorly developed)	— (bark poorly developed)	— (bark poorly developed)	— (bark poorly developed)	— (bark poorly developed)
Alternifoliae	B. nivea	moderately thick-walled	outer phloem	concentric to reticulate: ≥ 2	1–3	nearly solid with sclereids in bands	sclerified secondary phloem	loose	missing	boat-shaped	flattened	irregular	absent
Alternifoliae	B. paniculata	none	outer phloem	concentric to reticulate: ≥ 9	2–3	nearly solid with sclereids in bands	sclerified secondary phloem	loose	ripple marks	boat-shaped	flattened	irregular	absent
Buddleja	B. aromatica	moderately thick-walled	outer phloem	concentric to reticulate: ≤ 4	2–3	nearly solid with sclereids in bands	sclerified secondary phloem	loose	missing	boat-shaped	flattened	irregular	absent
Buddleja	B. cordata	moderately thick-walled	outer phloem	concentric to reticulate: ≥ 2	1–3	nearly solid with sclereids in bands	— (rhytidome detached)	loose	missing	irregular	reticulate	scaly flakes	absent
Buddleja	B. coriacea	moderately thick-walled	outer phloem	— (rhytidome detached)	— (rhytidome detached)	nearly solid with sclereids in bands	— (rhytidome detached)	loose	missing	wavy	reticulate	irregular	absent
Buddleja	B. crotonoides	moderately thick-walled	outer phloem	concentric to reticulate: ≥ 3	2–3	nearly solid with sclereids in bands	sclerified secondary phloem	loose	missing	absent/rare	absent	absent	absent
Buddleja	B. globosa	moderately thick-walled	outer phloem	concentric to reticulate: ≥ 3	2–7	partial with sclereids in small clusters	collapsed secondary phloem	loose	missing	boat-shaped	flattened	irregular	absent
Buddleja	B. longiflora	moderately thick-walled	outer phloem	— (rhytidome detached)	— (rhytidome detached)	nearly solid with sclereids in bands	— (rhytidome detached)	loose	missing	irregular	flattened	irregular	absent
Buddleja	B. tubiflora	moderately thick-walled	outer phloem	concentric to reticulate: ≥ 4	1–3	nearly solid with sclereids in bands	sclerified secondary phloem	loose	missing	absent/rare	absent	absent	absent
Hybrid	B. x wardii	none	outer phloem	concentric to reticulate: ≥ 1	1–2	nearly solid with sclereids in bands	sclerified secondary phloem	loose	missing	boat-shaped	flattened	irregular	absent
Hybrid	B. x weyeriana	moderately thick-walled	outer phloem	concentric to reticulate: ≥ 7	≤ 25	partial with sclereids in small clusters	collapsed secondary phloem	loose	ripple marks	boat-shaped	flattened	irregular	absent
*The highest observed number or range of numbers is indicated; therefore ≥ sign should be interpreted to mean the species can produce at least the given number of periderms.
